# Supplementary material for: Surface-Enhanced Raman Spectroscopy Combined with Multivariate Analysis for Fingerprinting Clinically Similar Fibromyalgia and Long COVID Syndromes
Source: Biomedicines. 2024 Jun 28;12(7):1447. doi: 10.3390/biomedicines12071447 (PMC11275161; doi:10.3390/biomedicines12071447)
Supplement: Supplementary file 1 [file biomedicines-12-01447-s001.zip]

Archive with 1 entries (1 files):
- biomedicines-3049085-supplementary.pdf
